# Supplementary material for: Multi-isotope reconstruction of Late Pleistocene large-herbivore biogeography and mobility patterns in Central Europe
Source: Commun Biol. 2024 May 14;7:568. doi: 10.1038/s42003-024-06233-2 (PMC11094090; doi:10.1038/s42003-024-06233-2)
Supplement: Supplementary file 3 — Supplementary Data 1 [file 42003_2024_6233_MOESM3_ESM.xlsx]

## Sheet: Sheet1
Species	Individual	Tooth sample number	Tooth	Intra-tooth sample number	Distance from ERJ (mm)	δ13Ccarb	SD	δ18Ocarb	SD	87Sr/86Sr	SD (±2)
Equus sp.	KÖA_01/02	KÖA_01	M3	KÖA_01_01	33.7	-11.9	0.1	-7.8	0.1
				KÖA_01_02	33.7					0.709914	0.000009
				KÖA_01_03	30.4	-11.8	0.1	-8.2	0.1
				KÖA_01_04	27.8	-12.0	0.1	-8.6	0.1
				KÖA_01_05	25	-11.7	0.2	-9.8	0.1
				KÖA_01_06	22.3	-11.9	0.1	-10.0	0.1
				KÖA_01_07	18.2	-11.7	0.2	-9.4	0.1
				KÖA_01_08	18.2					0.710076	0.000009
				KÖA_01_09	15.1	-11.8	0.2	-8.4	0.1
				KÖA_01_10	12.2	-11.8	0.2	-8.0	0.1
				KÖA_01_11	9	-12.0	0.1	-8.0	0.1
				KÖA_01_12	6.4	-11.6	0.1	-9.5	0.1
				KÖA_01_13	6.4					0.710063	0.000009
				KÖA_01_14	(Bulk)	-11.7	0.1	-8.8	0.1
				KÖA_01_15	27.8					0.709880	0.000009
Equus sp.	KÖA _01/02	KÖA_02	M2	KÖA_02_01	32.2	-11.8	0.1	-8.0	0.0
				KÖA_02_02	32.2					0.710313	0.000013
				KÖA_02_03	28.9	-11.3	0.2	-11.8	0.1
				KÖA_02_04	25.5	-11.8	0.1	-7.7	0.1
				KÖA_02_05	22.4	-11.6	0.2	-7.7	0.1
				KÖA_02_06	18.5	-11.6	0.1	-8.7	0.1
				KÖA_02_07	15.1	-11.5	0.1	-9.2	0.1
				KÖA_02_08	12	-11.5	0.1	-8.9	0.1
				KÖA_02_09	8.8	-11.5	0.1	-7.9	0.1
				KÖA_02_10	5.9					0.709975	0.000011
				KÖA_02_11	(Bulk)	-11.6	0.2	-8.4	0.1
				KÖA_02_12	25.5					0.710117	0.000012
				KÖA_02_13	18.2					0.710122	0.000009
Equus sp.	KÖA _03	DNS
Equus sp.	KÖA_07/08	KÖA_07	M3	KÖA_07_01	52.1	-11.5	0.1	-6.5	0.1
				KÖA_07_02	52.1					0.709664	0.000011
				KÖA_07_03	48.3	-11.3	0.1	-7.1	0.1
				KÖA_07_04	44.7	-11.1	0.1	-8.2	0.1
				KÖA_07_05	39.5	-11.1	0.1	-7.5	0.1
				KÖA_07_06	34.7	-11.0	0.1	-6.9	0.1
				KÖA_07_07	30.6	-10.9	0.1	-6.9	0.1
				KÖA_07_08	30.6	-11.1	0.1	-6.0	0.1	0.709812	0.000009
				KÖA_07_09	25.1	-10.8	0.1	-7.0	0.1
				KÖA_07_10	20.7	-10.7	0.1	-8.5	0.0
				KÖA_07_11	16.5	-11.1	0.1	-7.9	0.1
				KÖA_07_12	12.4	-11.4	0.1	-7.0	0.1
				KÖA_07_13	7.9
				KÖA_07_14	7.9					0.709789	0.000011
				KÖA_07_15	(Bulk)	-11.2	0.1	-7.3	0.0
				KÖA_07_16	48.8					0.709990	0.000011
				KÖA_07_17	16.5					0.709906	0.000009
Equus sp.	KÖA_07/08	KÖA_08	M2	KÖA_08_01	49.5	-10.9	0.1	-6.8	0.1
				KÖA_08_02	49.5					0.709947	0.000010
				KÖA_08_03	46.4	-11.0	0.1	-7.1	0.1
				KÖA_08_04	43.1	-10.8	0.2	-7.6	0.1
				KÖA_08_05	40.7	-10.6	0.2	-8.6	0.1
				KÖA_08_06	37.4	-10.6	0.2	-8.7	0.0
				KÖA_08_07	34.8	-10.8	0.2	-9.0	0.1
				KÖA_08_08	31.4	-10.9	0.2	-8.2	0.1
				KÖA_08_09	27.9	-11.3	0.1	-7.6	0.1
				KÖA_08_10	25.2	-11.0	0.1	-7.2	0.1
				KÖA_08_11	21.8	-11.0	0.1	-7.1	0.1
				KÖA_08_12	17.6	-11.2	0.1	-7.0	0.1
				KÖA_08_13	14.4	-10.8	0.2	-7.5	0.0
				KÖA_08_14	11.2	-10.8	0.1	-7.7	0.1
				KÖA_08_15	8.2					0.710326	0.000012
				KÖA_08_16	(Bulk)	-10.7	0.1	-7.4	0.1
				KÖA_08_17	43.1
				KÖA_08_18	37.4					0.710024	0.000013
				KÖA_08_19	25.2					0.710024	0.000010
R. tarandus	KÖA _04	KÖA _04	M3	KÖA_04_01	13	-13.2	0.1	-12.3	0.2
				KÖA_04_02	11.8	-12.9	0.2	-12.6	0.3
				KÖA_04_03	9.9	-14.2	0.1	-12.5	0.1
				KÖA_04_04	6.9	-19.7	0.1	-18.2	0.1
				KÖA_04_05	5.7	-13.2	0.0	-9.0	0.1
				KÖA_04_06	(Bulk)	-13.6	0.1	-11.0	0.2
				KÖA_04_07	13					0.709304	0.000010
				KÖA_04_08	9.9					0.709372	0.000013
				KÖA_04_09	5.7					0.709300	0.000010
R. tarandus	KÖA _05	KÖA _05	M3	KÖA_05_01	12.6	-10.5	0.1	-9.8	0.1
				KÖA_05_02	10.4	-9.8	0.1	-8.3	0.0
				KÖA_05_03	8.2	-9.7	0.1	-6.8	0.1
				KÖA_05_04	6.2	-10.4	0.1	-5.8	0.1
				KÖA_05_05	3.7	-10.8	0.1	-5.3	0.1
				KÖA_05_06	(Bulk)	-10.5	0.1	-7.5	0.1
				KÖA_05_07	12.6					0.710595	0.000009
				KÖA_05_08	8.2					0.710230	0.000009
				KÖA_05_09	3.7					0.710173	0.000010
R. tarandus	KÖA_06	KÖA_06	M3	KÖA_06_01	10.3	-9.2	0.1	-8.6	0.1
				KÖA_06_02	8.4	-9.5	0.0	-7.3	0.1
				KÖA_06_03	5.9	-9.8	0.1	-7.2	0.1
				KÖA_06_04	3.5	-10.3	0.1	-5.9	0.1
				KÖA_06_05	(Bulk)	-10.1	0.1	-7.0	0.1
				KÖA_06_06	10.3					0.710595	0.000008
				KÖA_06_07	8.4					0.710230	0.000011
				KÖA_06_08	3.5					0.710173	0.000010
M. primigenius	KÖA_09	KÖA_09	M4	KÖA_09_01	65	-15.9	0.3	-13.5	0.3
				KÖA_09_02	65					0.709836	0.000011
				KÖA_09_03	60.5	-14.0	0.1	-11.2	0.1
				KÖA_09_04	56.5	-13.0	0.2	-11.0	0.1
				KÖA_09_05	52.6	-15.2	0.1	-14.9	0.1
				KÖA_09_06	48.7	-12.6	0.2	-11.1	0.1
				KÖA_09_07	45	-14.7	0.1	-13.0	0.1
				KÖA_09_08	41.8	-13.2	0.2	-11.0	0.1
				KÖA_09_09	38	-14.9	0.1	-15.0	0.1
				KÖA_09_10	38					0.709806	0.000011
				KÖA_09_11	34.9	-14.6	0.1	-15.1	0.1
				KÖA_09_12	30.2	-13.7	0.1	-13.3	0.0
				KÖA_09_13	27	-13.8	0.1	-12.2	0.1
				KÖA_09_14	23.5	-13.0	0.1	-12.1	0.1
				KÖA_09_15	19.9	-13.0	0.1	-10.9	0.1
				KÖA_09_16	15.6	-13.6	0.1	-11.6	0.1
				KÖA_09_17	11.6	-12.1	0.2	-10.5	0.0
				KÖA_09_18	11.6					0.709700	0.000011
				KÖA_09_19	(Bulk)	-14.5	0.1	-13.5	0.1
				KÖA_09_20	56.5					0.709698	0.000008
				KÖA_09_21	45					0.709652	0.000010
				KÖA_09_22	27					0.709727	0.000012
				KÖA_09_23	19.9					0.709610	0.000011
