# Supplementary material for: Multi-isotope reconstruction of Late Pleistocene large-herbivore biogeography and mobility patterns in Central Europe
Source: Commun Biol. 2024 May 14;7:568. doi: 10.1038/s42003-024-06233-2 (PMC11094090; doi:10.1038/s42003-024-06233-2)
Supplement: Supplementary file 4 — Supplementary Data 2 [file 42003_2024_6233_MOESM4_ESM.xlsx]

## Sheet: Sheet1
Species	Individual	Tooth sample number	Tooth	Intra-tooth sample number	Distance from ERJ (mm)	δ13Ccarb	SD	δ18Ocarb	SD	87Sr/86Sr	SD (±2)
Equus sp.	BRE_01	BRE_01	M1	BRE_01_01	62.1	-10.6	0.2	-10.0	0.1
				BRE_01_02	62.1					0.710398	0.00012
				BRE_01_03	59.7	-11.0	0.1	-9.3	0.1
				BRE_01_04	56.2	-10.8	0.1	-10.1	0.0
				BRE_01_05	53.1	-10.8	0.1	-9.4	0.0
				BRE_01_06	50.5	-11.0	0.1	-8.9	0.1
				BRE_01_07	46.9	-10.9	0.3	-8.3	0.0
				BRE_01_08	43.4	-11.0	0.1	-8.7	0.0
				BRE_01_09	39.6	-11.1	0.1	-9.1	0.0
				BRE_01_10	35.8	-10.9	0.1	-9.3	0.1
				BRE_01_11	33.3	-10.7	0.1	-9.4	0.1
				BRE_01_12	29.4	-10.6	0.1	-10.1	0.1
				BRE_01_13	26.3	-10.8	0.1	-9.9	0.1
				BRE_01_14	23.1	-10.8	0.1	-10.4	0.1
				BRE_01_15	19.9	-10.8	0.1	-10.4	0.1
				BRE_01_16	16.3	-10.7	0.1	-10.7	0.1
				BRE_01_17	13.4	-10.5	0.1	-10.7	0.1
				BRE_01_18	10.8	-10.8	0.1	-11.2	0.1
				BRE_01_19	7.7	-10.5	0.1	-11.1	0.0
				BRE_01_20	4.5	-10.7	0.1	-10.7	0.1
				BRE_01_21	(Bulk)	-10.8	0.1	-10.3	0.1
				BRE_01_22	50.5					0.710231	0.000013
				BRE_01_23	35.8					0.710618	0.000010
				BRE_01_24	19.9					0.710901	0.000011
				BRE_01_25	4.5					0.710985	0.000013
Equus sp.	BRE_10	BRE_10	M3	BRE_10_01	27.7	-11.4	0.2	-9.6	0.1
				BRE_10_02	27.7					0.710928	0.000011
				BRE_10_03	24.7	-11.3	0.2	-8.9	0.1
				BRE_10_04	21.1	-11.1	0.2	-8.9	0.1
				BRE_10_05	17.9	-11.1	0.2	-9.9	0.1
				BRE_10_06	14.2	-11.0	0.2	-10.4	0.1
				BRE_10_07	10.6	-11.2	0.2	-10.1	0.1
				BRE_10_08	7	-11.2	0.2	-9.7	0.1
				BRE_10_09	4.5	-11.3	0.2	-9.4	0.1
				BRE_10_10	4.5					0.710694	0.000012
				BRE_10_11	21.1					0.710921	0.000011
				BRE_10_12	14.2					0.710899	0.000012
				BRE_10_13	(Bulk)	-10.4	0.3	-9.4	0.2
Equus sp.	BRE_11	BRE_11	M3	BRE_11_01	41.5	-11.0	0.2	-9.7	0.1
				BRE_11_02	41.5					0.710520	0.000013
				BRE_11_03	38.2	-11.0	0.2	-10.5	0.1
				BRE_11_04	34.8	-11.0	0.2	-9.9	0.1
				BRE_11_05	31.1	-11.2	0.2	-9.6	0.1
				BRE_11_06	27.6	-11.1	0.2	-9.4	0.1
				BRE_11_07	23.9	-10.9	0.2	-9.2	0.1
				BRE_11_08	19	-11.0	0.2	-9.0	0.1
				BRE_11_09	15	-10.9	0.2	-9.0	0.2
				BRE_11_10	12.8	-11.1	0.2	-9.4	0.1
				BRE_11_11	12.8					0.710624	0.000011
				BRE_11_12	34.8					0.710555	0.000014
				BRE_11_13	23.9					0.710618	0.000011
				BRE_11_14	(Bulk)
R. tarandus	BRE_02/03	BRE_02	M2	BRE_02_01	7.9	-9.9	0.1	-7.4	0.0
				BRE_02_02	5.9	-9.9	0.1	-7.8	0.0
				BRE_02_03	3.9	-10.2	0.1	-8.0	0.1
				BRE_02_04	2.3	-9.9	0.1	-7.8	0.1
				BRE_02_05	2.3					0.709759	0.000011
				BRE_02_06	3.9					0.709603	0.000018
				BRE_02_07	5.9					0.709458	0.000018
				BRE_02_08	7.9					0.709412	0.000014
				BRE_02_09	(Bulk)	-10.2	0.1	-7.7	0.1
R. tarandus	BRE_02/03	BRE_03	M3	BRE_03_01	6.5	-9.0	0.1	-10.8	0.1
				BRE_03_02	5.5	-9.1	0.1	-10.9	0.1
				BRE_03_03	3.2	-9.2	0.1	-10.8	0.1
				BRE_03_04	1.4	-9.2	0.1	-10.0	0.1
				BRE_03_05	1.4					0.709576	0.000014
				BRE_03_06	3.2					0.709524	0.000012
				BRE_03_07	5.5					0.709467	0.000011
				BRE_03_08	6.5					0.709442	0.000011
R. tarandus	BRE_04	BRE_04	M3	BRE_04_01	12.2	-10.1	0.1	-9.6	0.1
				BRE_04_02	12.2					0.709683	0.000012
				BRE_04_03	10.6	-10.1	0.1	-8.9	0.0
				BRE_04_04	10.6					0.709792	0.000011
				BRE_04_05	9.1	-10.2	0.1	-8.4	0.1
				BRE_04_06	9.1					0.709826	0.000010
				BRE_04_07	7.5	-10.2	0.1	-8.2	0.1
				BRE_04_08	7.5					0.709967	0.000013
				BRE_04_09	5.8	-10.2	0.1	-8.2	0.1
				BRE_04_10	5.8					0.710091	0.000010
				BRE_04_11	3.9	-9.8	0.1	-8.4	0.1
				BRE_04_12	3.9					0.710348	0.000010
				BRE_04_13	2.6	-10.2	0.1	-8.7	0.1
				BRE_04_14	12.2					0.710389	0.000011
				BRE_04_15	(Bulk)	-10.6	0.1	-8.4	0.1
R. tarandus	BRE_05	BRE_05	M3	BRE_05_01	8.2	-10.2	0.1	-6.8	0.1
				BRE_05_02	8.2					0.709901	0.000014
				BRE_05_03	6.8	-10.0	0.1	-6.9	0.1
				BRE_05_04	6.8					0.710057	0.000015
				BRE_05_05	4.9	-10.1	0.1	-6.9	0.1
				BRE_05_06	4.9					0.710254	0.000018
				BRE_05_07	3.3	-9.9	0.1	-7.5	0.1
				BRE_05_08	3.3					0.710293	0.000012
				BRE_05_09	(Bulk)	-10.1	0.1	-6.9	0.0
R. tarandus	BRE_06	BRE_06	M3	BRE_06_01	8	-10.0	0.1	-8.0	0.1
				BRE_06_02	8					0.710177	0.000011
				BRE_06_03	6.2	-10.1	0.1	-7.8	0.1
				BRE_06_04	6.2					0.710112	0.000012
				BRE_06_05	4.7	-10.3	0.1	-7.7	0.1
				BRE_06_06	4.7					0.710169	0.000010
				BRE_06_07	2.9	-10.1	0.1	-8.3	0.1
				BRE_06_08	2.9					0.710058	0.000012
				BRE_06_09	1.4	-10.7	0.1	-9.3	0.1
				BRE_06_10	1.4					0.710084	0.000011
				BRE_06_11	(Bulk)	-10.2	0.1	-9.3	0.1
R. tarandus	BRE_07	BRE_07	M3	BRE_07_01	11.5	-9.1	0.1	-9.9	0.2
				BRE_07_02	11.5					0.709810	0.000014
				BRE_07_03	9	-9.8	0.1	-9.0	0.1
				BRE_07_04	9					0.709912	0.000009
				BRE_07_05	7.5	-10.3	0.1	-8.2	0.1
				BRE_07_06	7.5					0.710038	0.000010
				BRE_07_07	5.5	-10.5	0.1	-8.3	0.1
				BRE_07_08	5.5					0.710183	0.000012
				BRE_07_09	4.75	-10.6	0.1	-8.1	0.1
				BRE_07_10	4.75					0.710219	0.000010
				BRE_07_11	2	-10.5	0.1	-8.5	0.1
				BRE_07_12	2					0.710336	0.000009
R. tarandus	BRE_08	BRE_08	M3	BRE_08_01	11.5	-9.3	0.2	-10.2	0.1
				BRE_08_02	11.5					0.710320	0.000012
				BRE_08_03	10	-9.6	0.1	-8.9	0.1
				BRE_08_04	10					0.710414	0.000012
				BRE_08_05	8	-10.0	0.1	-8.2	0.2
				BRE_08_06	8					0.710375	0.000009
				BRE_08_07	6.5	-10.2	0.1	-7.8	0.1
				BRE_08_08	6.5					0.710403	0.000012
				BRE_08_09	5	-10.5	0.1	-8.2	0.1
				BRE_08_10	5					0.710369	0.000009
				BRE_08_11	3	-10.1	0.1	-8.2	0.1
				BRE_08_12	3					0.710431	0.000011
R. tarandus	BRE_09	BRE_09	M3	BRE_09_01	12.5	-9.9	0.1	-9.9	0.1
				BRE_09_02	12.5					0.710668	0.000010
				BRE_09_03	11.25	-10.5	0.1	-8.0	0.1
				BRE_09_04	11.25					0.710440	0.000012
				BRE_09_05	10	-10.7	0.1	-8.2	0.1
				BRE_09_06	10					0.710296	0.000011
				BRE_09_07	7.5	-10.9	0.1	-7.9	0.1
				BRE_09_08	7.5					0.710254	0.000012
				BRE_09_09	5.5	-10.4	0.2	-7.9	0.1
				BRE_09_10	5.5					0.710209	0.000013
				BRE_09_11	3.5	-10.6	0.1	-9.1	0.1
				BRE_09_12	3.5					0.710165	0.000011
				BRE_09_13	1.5	-10.4	0.2	-9.8	0.1
				BRE_09_14	1.5					0.710085	0.000011
				BRE_09_15	(Bulk)	-10.2	0.1	-9.0	0.1
