# Supplementary material for: Multi-isotope reconstruction of Late Pleistocene large-herbivore biogeography and mobility patterns in Central Europe
Source: Commun Biol. 2024 May 14;7:568. doi: 10.1038/s42003-024-06233-2 (PMC11094090; doi:10.1038/s42003-024-06233-2)
Supplement: Supplementary file 5 — Supplementary Data 3 [file 42003_2024_6233_MOESM5_ESM.xlsx]

## Sheet: Sheet1
Location (coordinates)	Plant type and part	Species	Sample ID	87Sr/86Sr	SD (±2)
52°23'03.1"N 10°42'47.7"E	grass (leaf)	Scirpus sylvaticus	GOSL_GRASS	0.716814	2.3e-05
	shrub (leaf)	Rubus fruticosus	GOSL_SHRUB	0.712611	1.2e-05
	tree (leaf)	Quercus petraea	GOSL_TREE	0.712304	2.4e-05
52°38’42”N, 10°71’32”E	grass (leaf)	Scirpus sylvaticus	WOLF_GRASS	0.711261	3.1e-05
	shrub (leaf)	Athyrium filix-femina	WOLF_SHRUB	0.711249	1.5e-05
	tree (leaf)	Fagus sylvatica	WOLF_TREE	0.711774	1.3e-05
52°10'23.3"N 10°12'44.4"E	grass (leaf)	Brachypodium sylvaticum	SÖHL_GRASS	0.709843	1.1e-05
	shrub (leaf)	Athyrium filix-femina	SÖHL _SHRUB	0.709198	1.2e-05
	tree (leaf)	Fagus sylvatica	SÖHL _TREE	0.709029	1.2e-05
51°46'06.0"N 10°03'08.5"E	grass (leaf)	Brachypodium sylvaticum	IMBS_GRASS	0.710615	1.1e-05
	shrub (leaf)	Rubus fruticosus	IMBS_SHRUB	0.709903	1.1e-05
	tree (leaf)	Fagus sylvatica	IMBS_TREE	0.709882	1.4e-05
